# Supplementary material for: Provider-Initiated Late Preterm Births in Brazil: Differences between Public and Private Health Services
Source: PLoS One. 2016 May 19;11(5):e0155511. doi: 10.1371/journal.pone.0155511 (PMC4873204; doi:10.1371/journal.pone.0155511)
Supplement: S1 File — (ZIP) [file pone.0155511.s001.zip]

Archive with 1 entries (1 files):
- DataBase_LatePreterm_PlosOne.sav
